# Supplementary material for: RNA-Seq-Based Breast Cancer Subtypes Classification Using Machine Learning Approaches
Source: Comput Intell Neurosci. 2020 Oct 29;2020:4737969. doi: 10.1155/2020/4737969 (PMC7644310; doi:10.1155/2020/4737969)
Supplement: Supplementary Materials — Figure S1: heatmap for Her2 and non Her2 groups. The left group 1 represents the Her2 group and the right group 2 denotes the non-Her2 group. Figure S2: heatmap for LumA and non-LumA groups. The left group 1 represents the LumA group and the right group 2 denotes the non-LumA group. Figure S3: heatmap for LumB and non-LumB groups. The left group 1 represents the LumB group and the right group 2 denotes the non-LumB group. Figure S4: heatmap for Normal-like and non-Normal-like groups. The left group 1 represents the Normal-like group and the right group 2 denotes the non-Normal-like group. S1 File: the detailed information of weighted DEGs for classification. S2 File: the detailed information of weighted DEGs for GO enrichment analysis. S3 File: the detailed enriched GO terms results for Basal-like subtype. S4 File: the detailed enriched GO terms results for Her2 subtype. S5 File: the detailed enriched GO terms results for LumA subtype. S6 File: the detailed enriched GO terms results for LumB subtype. S7 File: the detailed enriched GO terms results for Normal-like subtype. [file 4737969.f1.zip]

Archive with 12 entries (11 files):
- supplementary materials/
- supplementary materials/Figure S1.pdf
- supplementary materials/Figure S2.pdf
- supplementary materials/Figure S3.pdf
- supplementary materials/Figure S4.pdf
- supplementary materials/S1 File.docx
- supplementary materials/S2 File.docx
- supplementary materials/S3 File.docx
- supplementary materials/S4 File.docx
- supplementary materials/S5 File.docx
- supplementary materials/S6 File.docx
- supplementary materials/S7 File.docx
